# Supplementary material for: Synthesis of Nitro- and Acetyl Derivatives of 3,7,10-Trioxo-2,4,6,8,9,11-hexaaza[3.3.3]propellane
Source: Materials (Basel). 2022 Nov 23;15(23):8320. doi: 10.3390/ma15238320 (PMC9740836; doi:10.3390/ma15238320)
Supplement: Supplementary file 1 [file materials-15-08320-s001.zip]

Archive with 1 entries (1 files):
- materials-2012423-supplementary.pdf
